# Supplementary material for: Preparation of Temperature-Responsive Antibody–Nanoparticles by RAFT-Mediated Grafting from Polymerization
Source: Polymers (Basel). 2022 Oct 28;14(21):4584. doi: 10.3390/polym14214584 (PMC9657504; doi:10.3390/polym14214584)
Supplement: Supplementary file 1 [file polymers-14-04584-s001.zip]

Archive with 1 entries (1 files):
- polymers-1980588-supplementary.pdf
